# Supplementary material for: The Physalis floridana genome provides insights into the biochemical and morphological evolution of Physalis fruits
Source: Hortic Res. 2021 Nov 18;8:244. doi: 10.1038/s41438-021-00705-w (PMC8602270; doi:10.1038/s41438-021-00705-w)
Supplement: Supplementary file 1 — Supplementary Tables [file 41438_2021_705_MOESM1_ESM.xlsx]

## Sheet: Table S1
Supplementary Table 1 Statistics of various P. floridana phenotypes
Species name	Chromosome number	Plant height (cm)	Leaf size (length/width ratio)	Flower radius (mm)	Fruit weight (g)	Fruit volume (cm3)	100-seed weight (g)
P. floridana P106	22.13±1.58	23.6±1.3	1.75±0.14	6.02±0.25	0.91±0.13	1.05±0.21	0.037±0.005

## Sheet: Table S2
Supplementary Table 2 Illumina libraries used in de novo sequencing of the Physalis genome
Species name	Insert size (bp)	Read length	Raw reads		Clean readsa
			Total data (Gb)	Physical coverage (X)b	Total data (Gb)	Physical coverage (X)b
P. floridana	500	150	153	110.2	149	107.3
a Qualified reads were collected by filtering low quality reads (the rate of quality of base < 19 more than 50%), single read, base-calling duplicates and adapter base more than 5 bp and more than 5% N contamination from the raw data.
b Coverage was calculated under the assumption of a genome size of 1.389 Gb for P.floridana. Physical coverage refers to the total length of clean reads relative to the genome size.

## Sheet: Table S3
Supplementary Table 3 Statistics of the P. floridana genome assembly
Main genome contig total: 922
Main genome contig sequence total: 1,389.2 Mb
Main genome contig N50: 4.9 Mb
Number of contigs > 50 Kb: 715
% main genome in contigs > 50 Kb: 99.5%
Mininum Contig Length	Number of Contigs	Total Contigs Length	Percent of Total Length
All	922	1389237711	1
1 Kb	922	1389237711	1
2.5 Kb	922	1389237711	1
5 Kb	922	1389237711	1
10 Kb	914	1389171129	0.999952
25 Kb	882	1388564362	0.999515
50 Kb	715	1382297375	0.995004
100 Kb	584	1373462463	0.988645
250 Kb	487	1357343786	0.977042
500 Kb	400	1325395923	0.954045
1 Mb	310	1260120667	0.907059
2.5 Mb	186	1047214079	0.753805
5 Mb	83	81669367	0.490679

## Sheet: Table S4
Supplementary Table 4 Hi-C data statistics for chromosome genome assembly
Class	Stat
Clean Paired-end Reads	858402003
Unmapped Paired-end Reads	79691812
Unmapped Paired-end Reads Rate (%)	9.28
Paired-end Reads with Singleton	270563484
Paired-end Reads with Singleton Rate (%)	31.52
Multi Mapped Paired-end Reads	293544667
Multi Mapped Paired-end Reads Ratio (%)	34.2
Unique Mapped Paired-end Reads	214602040
Unique Mapped Paired-end Reads Ratio (%)	25
Unique Mapped Paired-end Reads	214602040
Dangling End Paired-end Reads	15794492
Dangling End Paired-end Reads Rate (%)	7.36
Self Circle Paired-end Reads	312142
Self Circle Paired-end Reads Rate (%)	0.15
Dumped Paired-end Reads	2262930
Dumped Paired-end Reads Rate (%)	1.05
Interaction Paired-end Reads	196232476
Interaction Paired-end Reads Rate (%)	91.44
Valid Paired-end Reads	196041577
Valid Paired-end Reads Rate (%)	91.35
Number of Sequence in Clustering	623 (65.7%)
Length of Sequence in Clustering	1,372,882,912 (98.82%)

## Sheet: Table S5
Supplementary Table 5 Statistics for Illumina reads mapped to the P. floridana genome
Statistics	P. floridana
Clean Reads	992846510
Clean Bases	148926976500
Mapped Reads	992137954
Mapped Reads Rate (%)	99.93
Mapped Bases	147667624658
Mapped Bases Rate (%)	99.15
Mean Depth	86.75
Coverage Rate (%)	87.88
Coverage at least 4X (%)	85.22
Coverage at least 10X (%)	83.27
Coverage at least 20X (%)	81.26

## Sheet: Table S6
Supplementary Table 6 Statistics of 21-mer analysis for P. floridana
Sample	K-mer	K-mer number	K-mer depth	Genome size (Mbp)	Revised genome size (Mbp)	Heterozygous ratio (%)	Repeat (%)
P. floridana P106	21	119063718795	91	1308.39	1275.93	0.19	65.9
K-mer number is the total number of k-mers from the data.
K-mer depth is the expected depth of the k-mer.
Genome size is the genome size estimated according to the algorithm G= Knumber / Kdepth.

## Sheet: Table S7
Supplementary Table 7 Statistics of the transcriptome mapping to the P. floridana genome assembly
Data set	Number	Total length (bp)	Base covered by assembly	Sequence covered by assembly	with>90% sequence in one scaffold		with >50% sequence in one scaffold
					Number	Percent（%）	Number	Percent（%）
>0bp	162127	96501245	92.94	89.63	136338	84.09	145004	89.44
>200bp	137695	92252712	93.27	90.05	116868	84.87	123735	89.86
>500bp	56642	66370185	96.28	95.79	50930	89.92	54109	95.53
>1000bp	22384	42605546	98.31	98.79	20943	93.56	22037	98.45
>2000bp	8143	22895852	99.56	99.89	8023	98.53	8111	99.61
>5000bp	159	933147	99.32	100	156	98.11	157	98.74

## Sheet: Table S8
Supplementary Table 8 Summary of BUSCO evaluation results
Results of BUSCO evaluation for P. floridana genome
Parameter	Number	Percent (%)
Complete BUSCOs (C)	1346	97.9
Complete and single-copy BUSCOs (S)	1324	96.3
Complete and duplicated BUSCOs (D)	22	1.6
Fragmented BUSCOs (F)	9	0.7
Missing BUSCOs (M)	20	1.4
Total BUSCO groups searched	1375	100
Results of BUSCO evaluation for P. floridana protein
Parameter	Number	Percent (%)
Complete BUSCOs (C)	1239	90.1
Complete and single-copy BUSCOs (S)	1218	88.6
Complete and duplicated BUSCOs (D)	21	1.5
Fragmented BUSCOs (F)	34	2.5
Missing BUSCOs (M)	102	7.4
Total BUSCO groups searched	1375	100

## Sheet: Table S9
Supplementary Table 9 Statistical results of gene structure prediction
Gene set		Number of proteins	Average gene length (bp)	Average CDS length (bp)	Average exons per gene	Average exon length (bp)	Average intron length (bp)
De novo	Augustus	33994	4548.27	1269.37	4.7	269.94	886.62
	Genemark	36720	4461.67	1139.41	5.08	224.13	814.54
	SNAP	50857	9876.43	724.29	4.23	171.12	2832.28
	CDNA	32858	4156.25	870.21	4.26	281.1	908.86
Homolog	C. annuum	35387	2477.81	868.8	3.63	239.22	612.36
	N. tabacum	38005	2351.41	831.43	3.49	238.21	611.36
	S. lycopersicum	32536	2730.07	934.7	3.91	239.2	618.48
	S. pennellii	32846	2707.54	927.78	3.88	238.97	618.44
	S. tuberosum	34298	2602.98	896.4	3.76	238.66	620.21
EVidenceModeler		32075	4023.45	1134.17	4.63	244.89	796.66

## Sheet: Table S10
Supplementary Table 10 Summary of non-coding RNAs for P. floridana
	Type	Copy	Average length (bp)	Total length (bp)	% of genome
miRNA	miRNA	375	124.14	46553	0.00335
tRNA	tRNA	997	75.32	75098	0.00541
rRNA	18S	358	1395.89	499729	0.03597
	28S	1070	140.9	150759	0.01085
	5.8S	280	157.69	44152	0.00318
	5S	1947	116.51	226843	0.01633
	CD-box	2722	106.8	290709	0.02093
snRNA	HACA-box	72	131.35	9457	0.00068
	splicing	253	130.98	33138	0.00239

[truncated: 28 more sheets: Table S11, Table S12, Table S13, Table S14, Table S15, Table S16, Table S17, Table S18, Table S19, Table S20, Table S21, Table S22, Table S23, Table S24, Table S25, Table S26, Table S27, Table S28, Table S29, Table S30 …]
